# Supplementary material for: Design, Characterization, and Anticancer and Antimicrobial Activities of Mucoadhesive Oral Patches Loaded with Usnea barbata (L.) F. H. Wigg Ethanol Extract F-UBE-HPMC
Source: Antioxidants (Basel). 2022 Sep 13;11(9):1801. doi: 10.3390/antiox11091801 (PMC9495557; doi:10.3390/antiox11091801)
Supplement: Supplementary file 1 [file antioxidants-11-01801-s001.zip]

Archive with 2 entries (2 files):
- Figures S1 and S2.pdf
- File S1 Principal Component Analysis - Supplementary Material.xlsx
