# Supplementary material for: Design, Characterization, and Anticancer and Antimicrobial Activities of Mucoadhesive Oral Patches Loaded with Usnea barbata (L.) F. H. Wigg Ethanol Extract F-UBE-HPMC
Source: Antioxidants (Basel). 2022 Sep 13;11(9):1801. doi: 10.3390/antiox11091801 (PMC9495557; doi:10.3390/antiox11091801)
Supplement: Supplementary file 1 [file antioxidants-11-01801-s001.zip › File S1 Principal Component Analysis - Supplementary Material.xlsx]

## Sheet: PCA 
	V bc	EA bc	LA bc	N bc	C3/7 bc	NC bc	A bc	ROS bc	G0/G1 bc	DNAs bc	subG0/G1 bc	V oscc	EA oscc	LA oscc	N oscc	C3/7 oscc	NC oscc	A oscc	ROS oscc	G0/G1 oscc	DNAs oscc	subG0/G1 oscc
C1-DMSO	99.48	0	0	0.52	29.26	24.51	51.3	242	88.52	10.36	2.02	99.39	0	0	0.09	21.88	16.11	12.57	15.67	92.13	12.45	15.19
F-UBE-HPMC	98.76	0	0	0.15	16.16	7.7	8.32	863.33	90.61	2.75	2.49	99.36	0	0	0.28	24.84	25.29	29.75	1516.67	94.66	0	1.54
C2UA	61.44	37.05	1.27	0.25	22.54	3.19	27.05	846.67	90.05	6.49	0	54.05	12.92	18.85	14.17	27.02	44.03	53.35	966.67	90.05	3.15	1.9
					XLSTAT-Student 2022.2.1.1309 - Principal Component Analysis (PCA) - Start time: 12/07/2022 at 07:21:22 / End time: 12/07/2022 at 07:21:35 / Microsoft Excel 16.015330
					Observations/variables table: Workbook = rezultate finale plasturi culturi sange si celule tumorale rezultate finale 11.07.2022.xlsx / Sheet = Sheet1 / Range = Sheet1!$B$1:$W$4 / 3 rows and 22 columns
					Observation labels: Workbook = rezultate finale plasturi culturi sange si celule tumorale rezultate finale 11.07.2022.xlsx / Sheet = Sheet1 / Range = Sheet1!$A$1:$A$4 / 3 rows and 1 column
					PCA type: Correlation
					Standardisation: (n)
					Type of biplot: Correlation biplot / Coefficient = Automatic
					Summary statistics:
					Variable	Observations	Obs. with missing data	Obs. without missing data	Minimum	Maximum	Mean	Std. deviation
					V bc	3	0	3	61.44	99.48	86.56	21.7575
					EA bc	3	0	3	0	37.05	12.35	21.3908
					LA bc	3	0	3	0	1.27	0.423333	0.733235
					N bc	3	0	3	0.15	0.52	0.306667	0.191398
					C3/7 bc	3	0	3	16.16	29.26	22.6533	6.55074
					NC bc	3	0	3	3.19	24.51	11.8	11.2358
					A bc	3	0	3	8.32	51.3	28.89	21.549
					ROS bc	3	0	3	242	863.33	650.667	354.014
					G0/G1 bc	3	0	3	88.52	90.61	89.7267	1.08187
					DNAs bc	3	0	3	2.75	10.36	6.53333	3.80519
					subG0/G1 bc	3	0	3	0	2.49	1.50333	1.32296
					V oscc	3	0	3	54.05	99.39	84.2667	26.1684
					EA oscc	3	0	3	0	12.92	4.30667	7.45937
					LA oscc	3	0	3	0	18.85	6.28333	10.8831
					N oscc	3	0	3	0.09	14.17	4.84667	8.0748
					C3/7 oscc	3	0	3	21.88	27.02	24.58	2.57984
					NC oscc	3	0	3	16.11	44.03	28.4767	14.2302
					A oscc	3	0	3	12.57	53.35	31.89	20.4741
					ROS oscc	3	0	3	15.67	1516.67	833.003	759.375
					G0/G1 oscc	3	0	3	90.05	94.66	92.28	2.30866
					DNAs oscc	3	0	3	0	12.45	5.2	6.47321
					subG0/G1 oscc	3	0	3	1.54	15.19	6.21	7.77899
					Correlation matrix (Pearson (n)):
					Variables	V bc	EA bc	LA bc	N bc	C3/7 bc	NC bc	A bc	ROS bc	G0/G1 bc	DNAs bc	subG0/G1 bc	V oscc	EA oscc	LA oscc	N oscc	C3/7 oscc	NC oscc	A oscc	ROS oscc	G0/G1 oscc	DNAs oscc	subG0/G1 oscc
					V bc	1	-0.999863	-0.999863	0.272359	0.0315251	0.675923	0.0904377	-0.493938	-0.274773	0.0264061	0.981023	0.999872	-0.999863	-0.999863	-0.999989	-0.828461	-0.951758	-0.914547	-0.168771	0.827339	0.290135	0.494278
					EA bc	-0.999863	1	1	-0.256401	-0.014983	-0.663636	-0.0739471	0.479484	0.258826	-0.00986227	-0.984097	-1	1	1	0.999931	0.819081	0.946551	0.90773	0.152439	-0.836519	-0.274261	-0.479827
					LA bc	-0.999863	1	1	-0.256401	-0.014983	-0.663636	-0.0739471	0.479484	0.258826	-0.00986227	-0.984097	-1	1	1	0.999931	0.819081	0.946551	0.90773	0.152439	-0.836519	-0.274261	-0.479827
					N bc	0.272359	-0.256401	-0.256401	1	0.970304	0.893206	0.982884	-0.971155	-0.999997	0.969052	0.0806304	0.256955	-0.256401	-0.256401	-0.267755	-0.764513	-0.554468	-0.638273	-0.99436	-0.315136	0.999828	0.971062
					C3/7 bc	0.0315251	-0.014983	-0.014983	0.970304	1	0.757915	0.998258	-0.884636	-0.969694	0.999987	-0.162867	0.0155561	-0.014983	-0.014983	-0.0267456	-0.585886	-0.3367	-0.433109	-0.990486	-0.535342	0.965657	0.884454
					NC bc	0.675923	-0.663636	-0.663636	0.893206	0.757915	1	0.795082	-0.974659	-0.894331	0.754564	0.520204	0.664065	-0.663636	-0.663636	-0.672391	-0.972715	-0.869454	-0.916253	-0.840477	0.145257	0.901381	0.974747
					A bc	0.0904377	-0.0739471	-0.0739471	0.982884	0.998258	0.795082	1	-0.910605	-0.982419	0.997943	-0.104374	0.0745188	-0.0739471	-0.0739471	-0.0856748	-0.632676	-0.391666	-0.485531	-0.996879	-0.484579	0.979303	0.910443
					ROS bc	-0.493938	0.479484	0.479484	-0.971155	-0.884636	-0.974659	-0.910605	1	0.97175	-0.882237	-0.315978	-0.479987	0.479484	0.479484	0.489775	0.896168	0.736914	0.803423	0.940387	0.0797454	-0.975405	-1
					G0/G1 bc	-0.274773	0.258826	0.258826	-0.999	-0.969694	-0.894331	-0.982419	0.97175	1	-0.96843	-0.0831313	-0.25938	0.258826	0.258826	0.270172	0.766129	0.556555	0.640203	0.99409	0.312753	-0.999872	-0.971658
					DNAs bc	0.0264061	-0.00986227	-0.00986227	0.969052	0.999	0.754564	0.997943	-0.882237	-0.96843	1	-0.167917	0.0104355	-0.00986227	-0.00986227	-0.021626	-0.581728	-0.331874	-0.428487	-0.989768	-0.539661	0.964313	0.882053
					subG0/G1 bc	0.981023	-0.984097	-0.984097	0.0806304	-0.162867	0.520204	-0.104374	-0.315978	-0.0831313	-0.167917	1	0.983995	-0.984097	-0.984097	-0.981939	-0.704152	-0.874202	-0.818768	0.0255402	0.920547	0.0990795	0.316349
					V oscc	0.999872	-1	-1	0.256955	0.0155561	0.664065	0.0745188	-0.479987	-0.25938	0.0104355	0.983995	1	-1	-1	-0.999937	-0.81941	-0.946736	-0.90797	-0.153006	0.836205	0.274812	0.48033
					EA oscc	-0.999863	1	1	-0.256401	-0.014983	-0.663636	-0.0739471	0.479484	0.258826	-0.00986227	-0.984097	-1	1	1	0.999931	0.819081	0.946551	0.90773	0.152439	-0.836519	-0.274261	-0.479827
					LA oscc	-0.999863	1	1	-0.256401	-0.014983	-0.663636	-0.0739471	0.479484	0.258826	-0.00986227	-0.984097	-1	1	1	0.999931	0.819081	0.946551	0.90773	0.152439	-0.836519	-0.274261	-0.479827
					N oscc	-0.999989	0.999931	0.999931	-0.267755	-0.0267456	-0.672391	-0.0856748	0.489775	0.270172	-0.021626	-0.981939	-0.999937	0.999931	0.999931	1	0.825774	0.95028	0.912603	0.164056	-0.830015	-0.285556	-0.490116
					C3/7 oscc	-0.828461	0.819081	0.819081	-0.764513	-0.585886	-0.972715	-0.632676	0.896168	0.766129	-0.581728	-0.704152	-0.81941	0.819081	0.819081	0.825774	1	0.960344	0.984194	0.691833	-0.370837	-0.776323	-0.896341
					NC oscc	-0.951758	0.946551	0.946551	-0.554468	-0.3367	-0.869454	-0.391666	0.736914	0.556555	-0.331874	-0.874202	-0.946736	0.946551	0.946551	0.95028	0.960344	1	0.994542	0.463076	-0.615069	-0.569788	-0.737178
					A oscc	-0.914547	0.90773	0.90773	-0.638273	-0.433109	-0.916253	-0.485531	0.803423	0.640203	-0.428487	-0.818768	-0.90797	0.90773	0.90773	0.912603	0.984194	0.994542	1	0.553026	-0.529443	-0.652423	-0.803656
					ROS oscc	-0.168771	0.152439	0.152439	-0.99436	-0.990486	-0.840477	-0.996879	0.940387	0.99409	-0.989768	0.0255402	-0.153006	0.152439	0.152439	0.164056	0.691833	0.463076	0.553026	1	0.414015	-0.992224	-0.940254
					G0/G1 oscc	0.827339	-0.836519	-0.836519	-0.315136	-0.535342	0.145257	-0.484579	0.0797454	0.312753	-0.539661	0.920547	0.836205	-0.836519	-0.836519	-0.830015	-0.370837	-0.615069	-0.529443	0.414015	1	-0.297502	-0.0793556
					DNAs oscc	0.290135	-0.274261	-0.274261	0.999828	0.965657	0.901381	0.979303	-0.975405	-0.999872	0.964313	0.0990795	0.274812	-0.274261	-0.274261	-0.285556	-0.776323	-0.569788	-0.652423	-0.992224	-0.297502	1	0.975319
					subG0/G1 oscc	0.494278	-0.479827	-0.479827	0.971062	0.884454	0.974747	0.910443	-1	-0.971658	0.882053	0.316349	0.48033	-0.479827	-0.479827	-0.490116	-0.896341	-0.737178	-0.803656	-0.940254	-0.0793556	0.975319	1
					Values in bold are different from 0 with a significance level alpha=0,05
					Principal Component Analysis:
					Eigenvalues:
						F1	F2
					Eigenvalue	14.1377	7.86228
					Variability (%)	64.2624	35.7376
					Cumulative %	64.2624	100
					Eigenvectors:
						F1	F2
					V bc	-0.223435	0.193441
					EA bc	0.221017	-0.198372
					LA bc	0.221017	-0.198372
					N bc	-0.199656	-0.235605
					C3/7 bc	-0.151228	-0.29337
					NC bc	-0.257337	-0.0900586
					A bc	-0.163871	-0.280895
					ROS bc	0.235793	0.164968
					G0/G1 bc	0.200097	0.234932
					DNAs bc	-0.150105	-0.294404
					subG0/G1 bc	-0.191225	0.247863
					V oscc	-0.221102	0.198202
					EA oscc	0.221017	-0.198372
					LA oscc	0.221017	-0.198372
					N oscc	0.222742	-0.194871
					C3/7 oscc	0.265897	0.00754145
					NC oscc	0.256921	-0.0921718
					A oscc	0.26269	-0.055722
					ROS oscc	0.179896	0.262672
					G0/G1 oscc	-0.103827	0.328337
					DNAs oscc	-0.202877	-0.230605
					subG0/G1 oscc	-0.235841	-0.164845
					Factor loadings:
						F1	F2
					V bc	-0.840118	0.542403
					EA bc	0.831029	-0.556229
					LA bc	0.831029	-0.556229
					N bc	-0.750712	-0.66063
					C3/7 bc	-0.568618	-0.822602
					NC bc	-0.967591	-0.252522
					A bc	-0.616159	-0.787622
					ROS bc	0.886584	0.462567
					G0/G1 bc	0.752367	0.658744
					DNAs bc	-0.564398	-0.825503
					subG0/G1 bc	-0.719009	0.695
					V oscc	-0.831348	0.555753
					EA oscc	0.831029	-0.556229
					LA oscc	0.831029	-0.556229
					N oscc	0.837515	-0.546414
					C3/7 oscc	0.999776	0.021146
					NC oscc	0.966025	-0.258448
					A oscc	0.987719	-0.156243
					ROS oscc	0.67641	0.736525
					G0/G1 oscc	-0.390393	0.920648
					DNAs oscc	-0.76282	-0.646611
					subG0/G1 oscc	-0.886765	-0.46222
					Correlations between variables and factors:
						F1	F2
					V bc	-0.840118	0.542403
					EA bc	0.831029	-0.556229
					LA bc	0.831029	-0.556229
					N bc	-0.750712	-0.66063
					C3/7 bc	-0.568618	-0.822602
					NC bc	-0.967591	-0.252522
					A bc	-0.616159	-0.787622
					ROS bc	0.886584	0.462567
					G0/G1 bc	0.752367	0.658744
					DNAs bc	-0.564398	-0.825503
					subG0/G1 bc	-0.719009	0.695
					V oscc	-0.831348	0.555753
					EA oscc	0.831029	-0.556229
					LA oscc	0.831029	-0.556229
					N oscc	0.837515	-0.546414
					C3/7 oscc	0.999776	0.021146
					NC oscc	0.966025	-0.258448
					A oscc	0.987719	-0.156243
					ROS oscc	0.67641	0.736525
					G0/G1 oscc	-0.390393	0.920648
					DNAs oscc	-0.76282	-0.646611
					subG0/G1 oscc	-0.886765	-0.46222
					Contribution of the variables (%):
						F1	F2
					V bc	4.99231	3.74193
					EA bc	4.88487	3.93513
					LA bc	4.88487	3.93513
					N bc	3.98627	5.55096
					C3/7 bc	2.28698	8.60658
					NC bc	6.62223	0.811055
					A bc	2.68538	7.89019
					ROS bc	5.55982	2.72145
					G0/G1 bc	4.00387	5.51931
					DNAs bc	2.25316	8.6674
					subG0/G1 bc	3.6567	6.14358
					V oscc	4.88862	3.92839
					EA oscc	4.88487	3.93513
					LA oscc	4.88487	3.93513
					N oscc	4.96142	3.79747
					C3/7 oscc	7.07011	0.00568735
					NC oscc	6.60082	0.849565
					A oscc	6.9006	0.310494
					ROS oscc	3.23624	6.89965
					G0/G1 oscc	1.07801	10.7805
					DNAs oscc	4.1159	5.31787
					subG0/G1 oscc	5.56209	2.71738
					Squared cosines of the variables:
						F1	F2
					V bc	0.705799	0.294201
					EA bc	0.690609	0.309391
					LA bc	0.690609	0.309391
					N bc	0.563568	0.436432
					C3/7 bc	0.323327	0.676673
					NC bc	0.936233	0.0637674
					A bc	0.379651	0.620349
					ROS bc	0.786032	0.213968
					G0/G1 bc	0.566056	0.433944
					DNAs bc	0.318545	0.681455
					subG0/G1 bc	0.516974	0.483026
					V oscc	0.691139	0.308861
					EA oscc	0.690609	0.309391
					LA oscc	0.690609	0.309391
					N oscc	0.701432	0.298568
					C3/7 oscc	0.999553	0.000447155
					NC oscc	0.933205	0.0667952
					A oscc	0.975588	0.0244119
					ROS oscc	0.457531	0.542469
					G0/G1 oscc	0.152407	0.847593
					DNAs oscc	0.581894	0.418106
					subG0/G1 oscc	0.786352	0.213648
					Values in bold correspond for each variable to the factor for which the squared cosine is the largest
					Factor scores:
						F1	F2
					C1-DMSO	-4.77095	-1.75104
					F-UBE-HPMC	0.351986	3.95672
					C2UA	4.41897	-2.20568
					Contribution of the observations (%):
						F1	F2
					C1-DMSO	53.6673	12.9994
					F-UBE-HPMC	0.292112	66.3746
					C2UA	46.0406	20.6261
					Squared cosines of the observations:
						F1	F2
					C1-DMSO	0.881287	0.118713
					F-UBE-HPMC	0.00785155	0.992148
					C2UA	0.80055	0.19945
					Values in bold correspond for each observation to the factor for which the squared cosine is the largest
